# Supplementary material for: Transcriptome-wide association studies implicate RCC1 and PHACTR4 in prostate cancer survival
Source: Eur J Hum Genet. 2026 Jun 20;34(8):1147–55. doi: 10.1038/s41431-026-02147-1 (PMC13424128; doi:10.1038/s41431-026-02147-1)
Supplement: Supplementary file 2 — Supplemental Tables S1 and S3 [file 41431_2026_2147_MOESM2_ESM.xlsx]

## Sheet: TableS1
Table S1: Significant (FDR < 10%) results in the TWAS analysis of the MDC study
Dataset	Gene Name	CHROM	Start	End	No of SNPs	CV R2	Z score	P-value
GTEx	PPP1R8	1	27830778	27851676	1740	0.054	3.975	7.05e-05
GTEx	THEMIS2	1	27872543	27886685	1781	0.03	-4.667	3.06e-06
GTEx	FCN3	1	27369112	27374824	1663	0.014	-4.268	1.97e-05
GTEx	GPR3	1	27392644	27395814	1671	0.025	-3.715	0.000203
GTEx	PHACTR4	1	28369603	28500369	2244	0.043	-5.315	1.06e-07
GTEx	RP11-442N24__B.1	1	28643228	28648581	2390	0.008	-4.968	6.78e-07
GTEx	BDH1	3	197509783	197573323	2827	0.074	-4.286	1.82e-05
GTEx	NDUFA2	5	140638740	140647785	2150	0.023	-4.021	5.81e-05
GTEx	PCDHA12	5	140875302	141012344	2633	0.017	4.22	2.44e-05
GTEx	SYBU	8	109573978	109691791	2639	0.049	-3.725	0.000195
GTEx	XRRA1	11	74807739	74949200	2776	0.738	4.213	2.52e-05
GTEx	YIF1A	11	66284580	66289170	1687	0.017	3.795	0.000148
GTEx	CATSPER1	11	66016752	66026517	1906	0.037	4.232	2.32e-05
GTEx	DPP3	11	66480013	66509657	1646	0.085	-4.424	9.67e-06
GTEx	ETFA	15	76215355	76311472	2215	0.03	-4.012	6.02e-05
GTEx	PLA2G4D	15	42067009	42094554	2534	0.008	-3.815	0.000136
GTEx	NSF	17	46590669	46757464	3859	0.046	5.907	3.48e-09
GTEx	WNT3	17	46762506	46833154	3497	0.034	-3.851	0.000118
GTEx	CRHR1	17	45784280	45835828	3570	0.008	4.491	7.09e-06
GTEx	MAPT	17	45894382	46028334	3728	0.096	5.661	1.5e-08
GTEx	PLEKHM1	17	45435900	45490749	3944	0.023	-3.99	6.62e-05
GTEx	FAM215B	17	46558830	46562795	3684	0.103	-4.22	2.44e-05
GTEx	LRRC37A2	17	46511511	46555650	3679	0.474	-4.797	1.61e-06
GTEx	RP13-20L14.1	17	82381110	82382690	3456	0.106	3.742	0.000182
GTEx	ZNF382	19	36604817	36634113	2703	0.05	-4.23	2.34e-05
GTEx	ZNF83	19	52594060	52690496	5821	0.262	-3.728	0.000193
GTEx	ZNF570	19	37467585	37488652	2702	0.035	-4.509	6.51e-06
GTEx	ZFP82	19	36383120	36418656	2917	0.015	-4.041	5.31e-05
GTEx	ZNF829	19	36888124	36916291	2615	0.019	-4.521	6.16e-06
GTEx	ZNF529	19	36534774	36605276	2765	0.039	4.77	1.84e-06
GTEx	ZNF420	19	37007857	37130314	2937	0.03	-3.8	0.000145
GTEx	ZNF675	19	23525631	23687220	306	0.023	-4.462	8.13e-06
GTEx	ZNF461	19	36637192	36666853	2698	0.045	-4.486	7.25e-06
GTEx	ZNF850	19	36714383	36772825	2672	0.086	4.316	1.59e-05
GTEx	CTD-2554C21.2	19	37817359	37826638	2752	0.046	-4.571	4.86e-06
GTEx	CTD-2017D11.1	19	24033445	24066909	306	0.439	4.231	2.32e-05
GTEx	RRP1B	21	43659548	43696079	2994	0.038	-3.878	0.000105
TCGA	EXO5	1	40508741	40516556	3484	0.131	-4.996	5.86e-07
TCGA	RCC1	1	28505943	28539300	2315	0.014	-5.703	1.17e-08
TCGA	DPP3	11	66480013	66509657	1699	0.039	-4.218	2.46e-05
TCGA	KANSL1	17	46029916	46225374	3932	0.042	-4.447	8.69e-06
GCMCRPC	FGR	1	27612064	27635277	1726	0.042	5.097	3.44e-07
GCMCRPC	SRSF4	1	29147743	29181987	3282	0.055	4.698	2.62e-06
GCMCRPC	MECR	1	29192873	29230942	3381	0.03	3.939	8.19e-05
GCMCRPC	SERPINC1	1	173903804	173917378	2444	0.018	4.694	2.68e-06
GCMCRPC	RPA2	1	27891524	27914746	1911	0.021	-4.395	1.11e-05
GCMCRPC	AHDC1	1	27534035	27604431	1786	0.03	5.768	8e-09
GCMCRPC	IFI6	1	27666061	27672218	1739	0.062	-6.355	2.09e-10
GCMCRPC	SESN2	1	28259527	28282491	2028	0.04	5.405	6.49e-08
GCMCRPC	SMPDL3B	1	27934993	27959157	1918	0.025	4.19	2.79e-05
GCMCRPC	ATPIF1	1	28236109	28246906	2006	0.032	-4.308	1.65e-05
GCMCRPC	XKR8	1	27959462	27968096	1912	0.119	4.057	4.96e-05
GCMCRPC	EPB41	1	28887091	29120046	3522	0.027	4.101	4.12e-05
GCMCRPC	RCC1	1	28505943	28539300	2334	0.053	5.506	3.67e-08
GCMCRPC	ZBTB37	1	173868082	173903549	2494	0.083	-3.967	7.27e-05
GCMCRPC	RAB42	1	28592200	28595443	2428	0.125	4.619	3.86e-06
GCMCRPC	OXCT2	1	39769523	39771348	2962	0.015	-4.512	6.42e-06
GCMCRPC	PHACTR4	1	28369603	28500369	2352	0.011	5.855	4.76e-09
GCMCRPC	RP3-437I16.1	1	29329620	29350114	3456	0.038	-3.695	0.00022
GCMCRPC	ZNF184	6	27450743	27473118	2893	0.102	-4.06	4.91e-05
GCMCRPC	CTD-2339F6.1	8	57746149	57750199	4161	0.087	4.636	3.56e-06
GCMCRPC	WNT3	17	46762506	46833154	4082	0.019	-3.945	7.97e-05
GCMCRPC	EFTUD2	17	44849943	44899662	3474	0.054	3.808	0.00014
GCMCRPC	CRHR1	17	45784280	45835828	4221	0.063	4.854	1.21e-06
GCMCRPC	NMT1	17	45051610	45109016	4029	0.052	3.892	9.94e-05
GCMCRPC	PLCD3	17	45108967	45133354	4067	0.025	4.324	1.53e-05
GCMCRPC	HEXIM2	17	45160700	45170040	4194	0.031	-4.013	5.99e-05
GCMCRPC	STRA13	17	82018702	82024107	3970	0.033	3.759	0.000171
GCMCRPC	PLEKHM1	17	45435900	45490749	4579	0.063	-4.352	1.35e-05
GCMCRPC	LRRC37A2	17	46511511	46555650	4338	0.103	-5.455	4.9e-08
GCMCRPC	RP11-798G7.6	17	45545804	45563230	4502	0.075	4.744	2.09e-06
GCMCRPC	OVOL3	19	36111202	36113711	3544	0.043	4.566	4.97e-06
GCMCRPC	SIPA1L3	19	37907228	38208372	3690	0.1	-3.772	0.000162
GCMCRPC	TMEM145	19	42313325	42325062	3003	0.015	3.793	0.000149
GCMCRPC	ZNF146	19	36214602	36238774	3327	0.177	3.855	0.000116
GCMCRPC	ZNF540	19	37551406	37614097	2786	0.075	3.882	0.000104
GCMCRPC	HKR1	19	37312837	37369365	2954	0.187	-5.671	1.42e-08
GCMCRPC	ZNF829	19	36888124	36916291	2758	0.097	4.02	5.82e-05
GCMCRPC	ZNF529	19	36534774	36605276	2928	0.015	4.96	7.06e-07
GCMCRPC	ZNF793	19	37506939	37548762	2833	0.069	3.628	0.000286
GCMCRPC	ZNF565	19	36182060	36246257	3474	0.121	4.486	7.27e-06
GCMCRPC	ZNF781	19	37667751	37692322	2719	0.07	4.689	2.75e-06
GCMCRPC	ZNF585A	19	37106734	37172741	3041	0.022	-4.067	4.76e-05
GCMCRPC	ZNF568	19	36916329	36998700	2903	0.104	-4.166	3.1e-05
GCMCRPC	AC016582.2	19	37823722	37855215	2910	0.031	-4.503	6.69e-06
GCMCRPC	LINC01535	19	37251912	37265535	2879	0.102	-5.828	5.62e-09
GCMCRPC	ZNF260	19	36510695	36528660	2900	0.02	3.711	0.000206
GCMCRPC	CTD-2162K18.4	19	36773153	36777078	2732	0.014	3.928	8.57e-05
GCMCRPC	CTD-3220F14.1	19	37265939	37271518	2847	0.058	-5.204	1.95e-07
GCMCRPC	CTD-3234P18.6	19	36668102	36669404	2799	0.034	-6.108	1.01e-09

## Sheet: TableS3
Table S3: Results from the colocalization analysis
dataset	chr	Target ID	Gene Name	h0	h1	h2	h3	h4
GTEx	1	ENSG00000117751	PPP1R8	0.664	0.11	0.184	0.031	0.012
GTEx	1	ENSG00000130775	THEMIS2	0.677	0.115	0.169	0.029	0.009
GTEx	1	ENSG00000142748	FCN3	0.694	0.101	0.171	0.025	0.009
GTEx	1	ENSG00000181773	GPR3	0.688	0.098	0.179	0.026	0.009
GTEx	1	ENSG00000204138	PHACTR4	0.246	0.045	0.565	0.104	0.039
GTEx	1	ENSG00000229388	RP11-442N24__B.1	0.577	0.115	0.245	0.049	0.014
GTEx	3	ENSG00000161267	BDH1	0.392	0.087	0.414	0.092	0.015
GTEx	5	ENSG00000131495	NDUFA2	0.616	0.153	0.174	0.043	0.013
GTEx	5	ENSG00000251664	PCDHA12	0.57	0.164	0.192	0.055	0.018
GTEx	8	ENSG00000147642	SYBU	0.578	0.098	0.266	0.045	0.012
GTEx	11	ENSG00000166435	XRRA1	0	0	0.596	0.393	0.011
GTEx	11	ENSG00000174851	YIF1A	0.724	0.111	0.135	0.021	0.009
GTEx	11	ENSG00000175294	CATSPER1	0.663	0.115	0.18	0.031	0.011
GTEx	11	ENSG00000254986	DPP3	0.003	0	0.835	0.123	0.038
GTEx	15	ENSG00000140374	ETFA	0.606	0.138	0.178	0.041	0.038
GTEx	15	ENSG00000159337	PLA2G4D	0.57	0.17	0.184	0.055	0.022
GTEx	17	ENSG00000073969	NSF	0.409	0.078	0.418	0.08	0.015
GTEx	17	ENSG00000108379	WNT3	0.046	0.008	0.791	0.137	0.018
GTEx	17	ENSG00000120088	CRHR1	0.602	0.112	0.232	0.043	0.011
GTEx	17	ENSG00000186868	MAPT	0.006	0.001	0.823	0.152	0.019
GTEx	17	ENSG00000225190	PLEKHM1	0.607	0.119	0.22	0.043	0.01
GTEx	17	ENSG00000232300	FAM215B	0.002	0	0.822	0.157	0.019
GTEx	17	ENSG00000238083	LRRC37A2	0	0	0.825	0.156	0.019
GTEx	17	ENSG00000260011	RP13-20L14.1	0.007	0.002	0.783	0.188	0.019
GTEx	19	ENSG00000161298	ZNF382	0.587	0.113	0.241	0.046	0.012
GTEx	19	ENSG00000167766	ZNF83	0	0	0.633	0.343	0.024
GTEx	19	ENSG00000171827	ZNF570	0.592	0.108	0.245	0.045	0.01
GTEx	19	ENSG00000181007	ZFP82	0.568	0.126	0.24	0.053	0.014
GTEx	19	ENSG00000185869	ZNF829	0.659	0.111	0.187	0.032	0.01
GTEx	19	ENSG00000186020	ZNF529	0.383	0.075	0.44	0.086	0.015
GTEx	19	ENSG00000197050	ZNF420	0.609	0.095	0.248	0.038	0.011
GTEx	19	ENSG00000197372	ZNF675	0.547	0.13	0.249	0.059	0.015
GTEx	19	ENSG00000197808	ZNF461	0.441	0.082	0.388	0.072	0.017
GTEx	19	ENSG00000267041	ZNF850	0.552	0.103	0.28	0.052	0.012
GTEx	19	ENSG00000267640	CTD-2554C21.2	0.547	0.112	0.273	0.056	0.012
GTEx	19	ENSG00000268362	CTD-2017D11.1	0	0	0.819	0.16	0.022
GTEx	21	ENSG00000160208	RRP1B	0.386	0.091	0.409	0.097	0.017
TCGA	1	ENSG00000164002	EXO5	0	0	0.786	0.2	0.013
TCGA	1	ENSG00000180198	RCC1	0.641	0.104	0.211	0.034	0.01
TCGA	11	ENSG00000254986	DPP3	0.122	0.015	0.742	0.093	0.028
TCGA	17	ENSG00000120071	KANSL1	0.005	0.001	0.818	0.159	0.018
GCMCRPC	1	ENSG00000000938	FGR	0.675	0.09	0.199	0.027	0.009
GCMCRPC	1	ENSG00000116350	SRSF4	0.552	0.122	0.257	0.057	0.013
GCMCRPC	1	ENSG00000116353	MECR	0.538	0.121	0.268	0.06	0.013
GCMCRPC	1	ENSG00000117601	SERPINC1	0.64	0.103	0.213	0.034	0.01
GCMCRPC	1	ENSG00000117748	RPA2	0.652	0.095	0.213	0.031	0.009
GCMCRPC	1	ENSG00000126705	AHDC1	0.672	0.091	0.2	0.027	0.009
GCMCRPC	1	ENSG00000126709	IFI6	0.666	0.089	0.208	0.028	0.009
GCMCRPC	1	ENSG00000130766	SESN2	0.643	0.101	0.213	0.033	0.01
GCMCRPC	1	ENSG00000130768	SMPDL3B	0.657	0.096	0.207	0.03	0.01
GCMCRPC	1	ENSG00000130770	ATPIF1	0.653	0.1	0.206	0.031	0.01
GCMCRPC	1	ENSG00000158156	XKR8	0.669	0.098	0.196	0.029	0.009
GCMCRPC	1	ENSG00000159023	EPB41	0.54	0.125	0.262	0.061	0.012
GCMCRPC	1	ENSG00000180198	RCC1	0.608	0.107	0.232	0.041	0.011
GCMCRPC	1	ENSG00000185278	ZBTB37	0.638	0.102	0.215	0.035	0.01
GCMCRPC	1	ENSG00000188060	RAB42	0.581	0.105	0.256	0.046	0.012
GCMCRPC	1	ENSG00000198754	OXCT2	0.578	0.104	0.26	0.047	0.011
GCMCRPC	1	ENSG00000204138	PHACTR4	0.616	0.109	0.224	0.04	0.011
GCMCRPC	1	ENSG00000230523	RP3-437I16.1	0.553	0.129	0.249	0.058	0.012
GCMCRPC	6	ENSG00000096654	ZNF184	0.529	0.186	0.198	0.07	0.017
GCMCRPC	8	ENSG00000254139	CTD-2339F6.1	0.411	0.201	0.246	0.12	0.023
GCMCRPC	17	ENSG00000108379	WNT3	0.565	0.116	0.255	0.052	0.012
GCMCRPC	17	ENSG00000108883	EFTUD2	0.569	0.115	0.253	0.051	0.012
GCMCRPC	17	ENSG00000120088	CRHR1	0.589	0.114	0.239	0.046	0.011
GCMCRPC	17	ENSG00000136448	NMT1	0.555	0.119	0.259	0.055	0.011
GCMCRPC	17	ENSG00000161714	PLCD3	0.54	0.115	0.274	0.059	0.012
GCMCRPC	17	ENSG00000168517	HEXIM2	0.554	0.12	0.259	0.056	0.012
GCMCRPC	17	ENSG00000169689	STRA13	0.503	0.118	0.298	0.07	0.012
GCMCRPC	17	ENSG00000225190	PLEKHM1	0.56	0.113	0.262	0.053	0.011
GCMCRPC	17	ENSG00000238083	LRRC37A2	0.447	0.092	0.371	0.077	0.013
GCMCRPC	17	ENSG00000267198	RP11-798G7.6	0.537	0.104	0.291	0.056	0.011
GCMCRPC	19	ENSG00000105261	OVOL3	0.555	0.124	0.252	0.056	0.012
GCMCRPC	19	ENSG00000105738	SIPA1L3	0.535	0.117	0.276	0.06	0.012
GCMCRPC	19	ENSG00000167619	TMEM145	0.615	0.104	0.231	0.039	0.01
GCMCRPC	19	ENSG00000167635	ZNF146	0.565	0.124	0.244	0.054	0.012
GCMCRPC	19	ENSG00000171817	ZNF540	0.607	0.11	0.231	0.042	0.011
GCMCRPC	19	ENSG00000181666	HKR1	0.628	0.104	0.221	0.037	0.01
GCMCRPC	19	ENSG00000185869	ZNF829	0.638	0.106	0.211	0.035	0.01
GCMCRPC	19	ENSG00000186020	ZNF529	0.598	0.114	0.233	0.044	0.011
GCMCRPC	19	ENSG00000188227	ZNF793	0.612	0.109	0.228	0.041	0.01
GCMCRPC	19	ENSG00000196357	ZNF565	0.536	0.121	0.268	0.061	0.013
GCMCRPC	19	ENSG00000196381	ZNF781	0.59	0.105	0.249	0.044	0.011
GCMCRPC	19	ENSG00000196967	ZNF585A	0.636	0.094	0.227	0.034	0.009
GCMCRPC	19	ENSG00000198453	ZNF568	0.633	0.105	0.216	0.036	0.01
GCMCRPC	19	ENSG00000225868	AC016582.2	0.585	0.11	0.248	0.047	0.011
GCMCRPC	19	ENSG00000226686	LINC01535	0.58	0.09	0.277	0.043	0.011
GCMCRPC	19	ENSG00000254004	ZNF260	0.603	0.116	0.225	0.043	0.011
GCMCRPC	19	ENSG00000267260	CTD-2162K18.4	0.627	0.111	0.214	0.038	0.011
GCMCRPC	19	ENSG00000267605	CTD-3220F14.1	0.628	0.096	0.231	0.035	0.01
GCMCRPC	19	ENSG00000276071	CTD-3234P18.6	0.613	0.108	0.228	0.04	0.011
